# Supplementary material for: Towards Improvements in the Estimation of the Coalescent: Implications for the Most Effective Use of Y Chromosome Short Tandem Repeat Mutation Rates
Source: PLoS One. 2012 Oct 31;7(10):e48638. doi: 10.1371/journal.pone.0048638 (PMC3485328; doi:10.1371/journal.pone.0048638)
Supplement: Table S1 — List of 93 commercially available Y chromosomes ssSTRs ranked by q value. Lowest q value equals best conformity to the S-SMM. (XLS) [file pone.0048638.s001.xls]

## Sheet: Supplemental Table 1 YSTR loci 
List of 93 ssSTR loci ranked by q value
Lowest q = best fit to S-SMM
		Allelic	Excess
Locus	q value	Range	Kurtosis	Skewness
DYS576	0.000271	6	-0.1101	-0.0886
DYS456	0.000308	5	-0.0258	0.2979
Y-GATA-H4	0.000391	4	0.1733	-0.0361
DYS495	0.0004	3	-0.0284	0.127
DYS439	0.000706	3	-0.0245	-0.2593
DYS389I	0.001104	3	0.0922	0.1079
DYS511	0.001155	6	5.5008	0.0076
DYS534	0.001237	7	0.4186	0.1448
DYS458	0.001557	6	-0.4837	-0.1159
Y-GATA-A10	0.001663	4	0.5652	0.0471
DYS710	0.00167	11	0.2987	-0.6765
DYS481	0.002	11	0.3033	0.798
DYS714	0.002669	9	0.7453	-0.2901
DYS448	0.002837	5	0.6043	0.1173
DYS650	0.003864	8	1.3151	0.188
DYS715	0.003985	5	0.9206	0.1082
DYS437	0.004	3	-0.2373	0.1517
DYS438	0.004644	5	-0.1129	-1.0281
DYS504	0.005224	6	0.2508	-0.75
DYS532	0.006075	8	1.0474	-0.3712
DYS513	0.006116	4	0.4964	0.1971
DYS392	0.006958	5	-0.2122	-0.8197
DYS390	0.007224	5	-0.5232	-0.3452
DYS549	0.009819	5	0.6711	0.3658
DYS522	0.009883	3	-0.1993	0.4462
DYS449	0.010574	13	3.352	0.5331
DYS533	0.012895	5	1.2458	-0.2588
DYS635	0.014414	7	1.4682	-0.4811
DYS391	0.016182	3	-0.9825	-0.1482
DYS570	0.016972	7	0.8389	0.9913
DYS460	0.018162	3	0.3792	-0.4311
DYS643	0.022325	4	0.3087	1.1572
DYS607	0.027828	5	1.1994	-0.58
DYS540	0.028697	5	5.7763	0.1242
DYS520	0.032413	5	3.078	0.2633
DYS712	0.033312	12	3.2193	1.4901
DYF406S1	0.034737	6	2.8301	0.4419
DYS447	0.034816	7	1.6549	-1.0308
DYS446	0.037521	10	7.0796	0.53
DYS510	0.043555	6	3.4176	0.4588
DYS389II	0.044376	6	4.2434	-2.2592
DYS617	0.048698	4	1.212	0.6429
DYS578	0.051394	2	-0.628	-0.3273
DYS632	0.051824	2	-0.2528	-0.8199
DYS444	0.054206	4	0.8971	0.9668
DYS452	0.060867	6	4.4883	-0.4882
DYS636	0.063144	3	-0.6914	-0.822
DYS537	0.065157	3	0.5188	1.1303
DYS463	0.068293	8	2.6555	-1.6459
DYS441	0.075389	6	1.7635	1.539
DYS557	0.075863	6	2.7626	0.9886
DYS485	0.077985	5	1.3093	-1.489
DYS426	0.083828	2	-0.3645	-0.9199
DYS531	0.092912	3	5.7571	0.1452
DYS445	0.112402	3	1.1221	-0.9016
DYS556	0.125281	3	1.1977	0.9414
DYS717	0.133671	6	6.4635	-0.7445
DYS505	0.143035	5	3.5593	-1.0046
DYS461	0.14547	5	5.4463	0.6677
DYS565	0.147108	4	2.5921	-0.9081
DYS487	0.181027	2	1.657	-0.437
DYS492	0.195221	3	2.0306	0.8652
DYS388	0.204902	6	4.1106	1.7945
DYS442	0.230691	5	5.3194	1.0842
DYS638	0.243963	5	9.632	0.6332
DYS497	0.254374	2	1.5371	0.6619
Y-GGAAT-1B07	0.259133	4	3.3938	1.2217
DYS19	0.309566	4	3.3207	1.4916
DYS462	0.31254	4	2.9206	1.7122
DYS572	0.331963	3	4.0615	-0.7356
DYS455	0.393904	4	2.9127	-2.1638
DYS552	0.399449	6	6.7791	2.1213
DYS561	0.402484	3	4.0545	0.8934
DYS568	0.420804	5	23.5372	-0.447
DYS716	0.560777	6	10.1382	-1.9913
DYS525	0.599971	6	15.3187	-1.41
DYS393	0.693764	3	4.3297	1.4421
DYS587	1.3739	6	16.51	2.9958
DYS450	1.86886	3	9.06	1.8565
DYS594	2.44125	2	4.3755	2.2318
DYS640	2.59165	2	4.6438	2.2323
DYS589	2.75555	14	76.4583	-7.0638
DYS490	4.04957	4	43.8433	1.4778
DYS726	8.23978	4	26.5281	4.9697
DYS434	11.8333	2	18.0381	2.6241
DYS494	14.5204	2	44.9	1.2936
DYS590	15.0708	2	17.5074	3.4433
DYS593	36.2866	3	51.4437	6.3483
DYS436	52.0304	2	56.4906	3.6842
DYS641	129.116	1	24.9637	5.1722
DYS435	286.84	1	42.9557	6.6776
DYS454	286.84	1	42.9557	6.6776
DYS575	1238.15	1	114.966	10.7697
DYS472	3602.48	1	235	15.3297
